# Supplementary material for: Photoautotrophic Growth Rate Enhancement of Synechocystis sp. PCC6803 by Heterologous Production of 2-Oxoglutarate:Ferredoxin Oxidoreductase from Chlorobaculum tepidum
Source: Biology (Basel). 2022 Dec 29;12(1):59. doi: 10.3390/biology12010059 (PMC9855186; doi:10.3390/biology12010059)
Supplement: Supplementary file 1 [file biology-12-00059-s001.zip]

Archive with 1 entries (1 files):
- biology-2099740-supplementary.pdf
